# Supplementary material for: Joint Genetic Analyses of Mitochondrial and Y-Chromosome Molecular Markers for a Population from Northwest China
Source: Genes (Basel). 2020 May 18;11(5):564. doi: 10.3390/genes11050564 (PMC7290686; doi:10.3390/genes11050564)
Supplement: Supplementary file 1 [file genes-11-00564-s001.zip]

Archive with 5 entries (5 files):
- Supplementary Table 2.xlsx
- Supplementary Table 3.xlsx
- Supplementary Table 4.xlsx
- Supplementary Table 5.xlsx
- Supplementary Table 1.xlsx
