# Supplementary material for: Joint Genetic Analyses of Mitochondrial and Y-Chromosome Molecular Markers for a Population from Northwest China
Source: Genes (Basel). 2020 May 18;11(5):564. doi: 10.3390/genes11050564 (PMC7290686; doi:10.3390/genes11050564)
Supplement: Supplementary file 1 [file genes-11-00564-s001.zip › Supplementary Table 2.xlsx]

## Sheet: Table S2
Supplementary Table 2. Haplogroup frequencies and counts for 59 mtDNA loci except (CA)n in 138 Kyrgyz individuals.
Haplogroups	Frequencies	Counts
A	0.0652174	9
B4'5	0.0507246	7
B4a	0.00724638	1
B5	0.0144928	2
C	0.144928	20
D4	0.144928	20
D4b	0.0144928	2
D4e	0.0144928	2
D5	0.0289855	4
G	0.0869565	12
H	0.137681	19
HV	0.0362319	5
J	0.00724638	1
M	0.00724638	1
M7b1a1	0.0144928	2
M7c2	0.00724638	1
M8a	0.0434783	6
M9	0.00724638	1
M9a	0.00724638	1
N1a1	0.0289855	4
N9	0.00724638	1
N9a	0.0144928	2
U1	0.0217391	3
U2'3'4'7'8'9	0.0144928	2
U5a'b	0.0362319	5
U7	0.0144928	2
W3a	0.00724638	1
Z	0.0144928	2
