# Supplementary material for: Joint Genetic Analyses of Mitochondrial and Y-Chromosome Molecular Markers for a Population from Northwest China
Source: Genes (Basel). 2020 May 18;11(5):564. doi: 10.3390/genes11050564 (PMC7290686; doi:10.3390/genes11050564)
Supplement: Supplementary file 1 [file genes-11-00564-s001.zip › Supplementary Table 3.xlsx]

## Sheet: Table S3
Supplementary Table 3. The allele frequencies and forensic parameters of 24 Y-STRs in Kyrgyz ethnic group (n=241).
Alleles	DYS393	DYS570	DYS19	DYS392	DYS549	YGATAH4	DYS458	DYS481	DYS635	DYS448	DYS533	DYS456	DYS389 I	DYS390	DYS389 II	DYS438	DYS576	DYS391	DYS439	DYS437	DYS643	DYS460	Genotypes	DYS385a/b
7				0.033195												0.00414938							9,16	0.0041
8				0.00414938															0.00414938		0.0290456		10,14	0.0041
9											0.00414938					0.0165975		0.0165975			0.0871369	0.033195	10,16	0.0041
10				0.00829875		0.0248963				0.00414938	0.369295				0.00829875	0.419087		0.518672	0.697095		0.780083	0.348548	11,11	0.0456
11	0.00414938			0.813278	0.0580913	0.443983			0.00414938	0.00829875	0.0746888			0.00414938		0.539419		0.460581	0.170124		0.0829876	0.514523	11,13	0.0166
12	0.0912863		0.00414938	0.0207469	0.755187	0.460581		0.00829875	0.00829875		0.514523	0.00414938	0.0497925			0.00829875		0.00414938	0.0539419		0.0124481	0.0954357	11,14	0.4398
13	0.863071		0.0207469	0.06639	0.120332	0.0580913	0.00414938				0.0165975	0.00414938	0.518672						0.0705394		0.00414938		11,15	0.029
14	0.0290456		0.149378	0.033195	0.0539419	0.0124481					0.00414938	0.0580913	0.414938				0.00829875		0.00414938	0.821577	0.00414938		11,18	0.0041
15	0.0124481	0.0124481	0.124481	0.0165975	0.00414938		0.46473				0.00414938	0.473029	0.00829875		0.00414938	0.00414938	0.00829875			0.149378			11,19	0.0041
16		0.257261	0.630705		0.00414938		0.244813			0.00414938		0.26971					0.0580913			0.0290456			12,12	0.0415
17		0.435685	0.0705394				0.136929	0.00414938		0.00414938		0.178423				0.00414938	0.278008						12,13	0.2324
18		0.128631					0.0746888			0.0207469		0.00414938		0.00414938			0.219917						12,14	0.0207
19		0.0871369			0.00414938		0.0248963			0.170124				0.0248963			0.365145						12,15	0.0124
20		0.0456432		0.00414938			0.0207469	0.0207469	0.0165975	0.170124							0.0497925						12,18	0.0041
21		0.033195					0.0207469	0.0373444	0.385892	0.373444	0.00829875		0.00414938	0.00414938			0.00414938						12,19	0.0041
22							0.00414938	0.385892	0.0290456	0.240664		0.00414938		0.0290456			0.00414938						13,13	0.0332
23								0.161826	0.489627			0.00414938	0.00414938	0.112033		0.00414938	0.00414938						13,14	0.0041
24								0.0622407	0.0497925		0.00414938			0.120332									13,15	0.0041
25							0.00414938	0.244813	0.00829875					0.676349									13,16	0.0581
26								0.0497925	0.00829875					0.0248963									13,17	0.0041
27								0.00829875							0.00829875								13,18	0.0041
28								0.0124481							0.0622407								13,19	0.0041
29								0.00414938							0.327801								14,14	0.0041
30															0.165975							0.00414938	14,19	0.0041
31										0.00414938					0.107884								14,20	0.0041
32															0.294606							0.00414938	15,16	0.0041
33															0.0207469								16,17	0.0041
GDy	0.246784	0.719502	0.561307	0.332538	0.410581	0.589039	0.701141	0.759613	0.610062	0.747268	0.595367	0.670989	0.558541	0.515526	0.765284	0.535201	0.738036	0.520712	0.479184	0.303112	0.377524	0.606051		0.745395
MPy	0.75424	0.283483	0.441022	0.668842	0.591123	0.413405	0.301768	0.243539	0.392469	0.255832	0.407104	0.331795	0.443777	0.486614	0.237892	0.46702	0.265026	0.481448	0.522804	0.698146	0.624042	0.396464		0.257698
GDy, gene diversity for Y-STRs; MPy, matching probability for Y-STRs
