# Supplementary material for: Joint Genetic Analyses of Mitochondrial and Y-Chromosome Molecular Markers for a Population from Northwest China
Source: Genes (Basel). 2020 May 18;11(5):564. doi: 10.3390/genes11050564 (PMC7290686; doi:10.3390/genes11050564)
Supplement: Supplementary file 1 [file genes-11-00564-s001.zip › Supplementary Table 4.xlsx]

## Sheet: Table S4
Supplementary Table 4. Haplogroup frequencies and counts for 23 Y-STRs except DYS460 in 241 Kyrgyz males.
Haplogroups	Frequencies	Counts
C2 M217 misc	0.008299	2.00006
C2 M217> F1067	0.008299	2.00006
C2 M217>> F1918	0.240664	58
C2b1a1b1 F3985	0.008299	2.00006
D1a2a1 M533	0.033195	8
G2a2b2a1c CTS342	0.004149	0.999909
I1 L22>L813> FGC9487>> FGC17580	0.004149	0.999909
J1a >> L620>> FGC6064> M365	0.004149	0.999909
J1a3 Z1828> BY69	0.004149	0.999909
J2a1 L26>Z500> M92> PF7412	0.004149	0.999909
J2a1 Z387> FGC35503	0.004149	0.999909
J2a1 Z6065> Y7708>M47	0.008299	2.00006
J2a2 PF5008 >> PF5040	0.049793	12.0001
L1a M27	0.004149	0.999909
L1c M357	0.008299	2.00006
N1a1 M46 >> L1026 >> CTS9976> CTS3451	0.004149	0.999909
N1a1 M46 >> L1026 >> Z4908>> BY21880	0.004149	0.999909
N1a1 M46 >> Y9022	0.004149	0.999909
N1a1 M46>> L1026> Z1936> Z1934>> VL62	0.004149	0.999909
N1a2 CTS6380	0.016598	4.00012
O1a1 B384	0.004149	0.999909
O2a1 F51	0.016598	4.00012
O2a2 F525	0.012448	2.99997
R1a	0.481328	116
R1b	0.008299	2.00006
R1b M73	0.033195	8
R2 M479	0.008299	2.00006
No definition	0.008299	2.00006
23 Y-STRs, 23 overlapping loci with PowerPlex Y23 System
