# Supplementary material for: Joint Genetic Analyses of Mitochondrial and Y-Chromosome Molecular Markers for a Population from Northwest China
Source: Genes (Basel). 2020 May 18;11(5):564. doi: 10.3390/genes11050564 (PMC7290686; doi:10.3390/genes11050564)
Supplement: Supplementary file 1 [file genes-11-00564-s001.zip › Supplementary Table 5.xlsx]

## Sheet: Table S5
Supplementary Table 5. Contingency table for independence tests between 24 Y-STRs and 58 mtDNA SNPs (n=88).
	Y-STR	0	1	2	3	4	5	6	7	8	9	10	11	12	13	14	15	16	17	18	19	20	21	22	23
mtDNA
39		0	0	0	0	1	0	0	1	1	0	0	0	1	0	0	0	0	0	0	1	0	0	0	0
40		0	0	0	0	2	2	1	1	4	3	1	2	0	0	0	0	0	0	1	1	1	0	0	0
41		0	0	0	2	2	3	3	7	10	6	1	3	4	2	1	1	0	3	3	2	2	4	2	0
42		0	0	1	5	6	11	10	15	16	12	6	9	10	4	0	1	1	1	2	3	1	13	2	2
43		0	1	1	11	15	16	16	26	26	22	9	15	11	6	1	3	1	2	2	10	15	11	7	4
44		0	1	3	15	15	30	24	42	50	38	22	16	11	4	5	1	2	4	5	8	16	22	13	1
45		1	1	4	15	16	26	40	37	58	37	22	18	8	10	5	3	5	5	3	21	17	22	16	3
46		0	2	7	16	19	23	43	44	46	35	13	12	9	9	6	1	1	4	11	21	26	15	8	3
47		0	0	10	9	26	28	23	36	37	40	20	10	16	7	7	3	1	6	6	15	16	14	10	2
48		0	1	10	11	13	22	22	41	48	25	20	14	8	8	3	3	3	3	9	15	22	18	12	1
49		0	3	9	12	10	11	28	35	40	27	8	12	11	5	2	0	1	3	10	13	19	20	11	2
50		0	0	6	10	11	18	19	24	40	23	8	5	8	4	3	0	2	4	4	5	17	11	6	4
51		0	1	5	12	10	22	21	18	23	19	8	5	5	4	0	0	1	2	2	11	14	12	10	1
52		0	1	4	5	6	10	15	14	24	11	10	1	4	4	2	0	0	1	0	6	7	13	3	1
53		0	0	4	10	3	10	15	11	13	14	4	12	4	3	2	0	1	1	0	4	9	10	3	1
54		0	2	3	7	6	6	11	13	18	15	3	3	5	4	0	1	0	2	1	4	12	8	2	1
55		0	1	7	4	8	16	12	9	19	15	10	3	10	6	1	0	0	0	6	2	5	6	2	1
56		0	0	0	4	9	10	8	7	13	9	4	3	9	2	1	0	1	0	4	1	6	7	4	0
57		0	0	0	3	6	8	11	12	19	9	5	9	6	9	0	1	0	0	3	1	6	7	2	3
58		0	0	2	6	8	4	10	10	18	5	2	4	1	2	1	1	0	1	2	4	6	5	1	1
Columns: the number of Y-STRs with same genotypes; Rows: the number of mtDNA SNPs with same genotypes; n=88, 88 individuals detected by both systems were studied in this part.
