# Supplementary material for: Joint Genetic Analyses of Mitochondrial and Y-Chromosome Molecular Markers for a Population from Northwest China
Source: Genes (Basel). 2020 May 18;11(5):564. doi: 10.3390/genes11050564 (PMC7290686; doi:10.3390/genes11050564)
Supplement: Supplementary file 1 [file genes-11-00564-s001.zip › Supplementary Table 1.xlsx]

## Sheet: Table S1
Supplementary Table 1. The allele frequencies of 60 mtDNA loci in Kyrgyz ethnic group (n=138).
Loci (nt)	Alleles	rCRS	Frequencies
152	C/T	T	0.2899/0.7101
709	A/G	G	0.1884/0.8116
1541	T	T	1
1719	A/G	G	0.1014/0.8986
1811	A/G	A	0.9710/0.0290
2706	A/G	A	0.1377/0.8623
3010	A/G	G	0.2029/0.7971
3348	A	A	1
3970	C	C	1
4216	C/T	T	0.0072/0.9928
4491	A/G	G	0.0145/0.9855
4833	A/G	A	0.9130/0.0870
4883	C/T	C	0.7899/0.2101
5178	A/C	C	0.2101/0.7899
5417	A/G	G	0.0217/0.9783
5442	C/T	T	0.0072/0.9928
5460	A/G	G	0.0507/0.9493
6446	G	G	1
7028	C/T	C	0.1377/0.8623
7196	A/C	C	0.1957/0.8043
7600	A/G	G	0.0435/0.9565
8020	A/G	G	0.0145/0.9855
8414	C/T	C	0.8261/0.1739
8584	A/G	G	0.2101/0.7899
8684	C/T	C	0.9420/0.0580
8697	G	G	1
8701	A/G	A	0.4493/0.5507
8793	T	T	1
8794	C/T	C	0.9348/0.0652
8964	C	C	1
9123	A/G	G	0.0072/0.9928
9477	A/G	G	0.0435/0.9565
9545	A/G	A	0.8623/0.1377
9698	C/T	T	0.0072/0.9928
9824	C/T	T	0.0217/0.9783
10310	A/G	G	0.0145/0.9855
10397	A/G	A	0.9710/0.0290
10398	A/G	A	0.3986/0.6014
10400	C/T	C	0.4638/0.5362
10873	C/T	T	0.5362/0.4638
11215	C/T	C	0.9855/0.0145
11251	A/G	A	0.9928/0.0072
11719	A/G	G	0.8261/0.1739
12372	A/G	G	0.1232/0.8768
12705	C/T	C	0.3188/0.6812
12811	C/T	T	0.0072/0.9928
13104	A/G	A	0.9783/0.0217
13928	G	G	1
14569	A/G	G	0.1014/0.8986
14668	C/T	C	0.8188/0.1812
15043	A/G	G	0.5652/0.4348
15784	C/T	T	0.0217/0.9783
16126	C/T	T	0.0072/0.9928
16129	A/G	G	0.0797/0.9203
16311	C/T	T	0.0725/0.9275
16316	A/G	A	0.9855/0.0145
16319	A/G	G	0.1232/0.8768
16362	C/T	T	0.3913/0.6087
9bp	DEL/NORM	NORM	0.0870/0.9130
(CA)n	4/5/6	5	0.2391/0.7536/0.0072
NORM: non-deletion of 9bp (CCCCCTCTA); DEL: deletion of 9bp. (CA)n: the number of (CA) repeats that are situated from nt00514 to nt00524 referred to the mtDNA genome according to the Revised Cambridge Reference Sequence (rCRS).
